# Supplementary material for: Ultrafiltration and Nanofiltration for the Removal of Pharmaceutically Active Compounds from Water: The Effect of Operating Pressure on Electrostatic Solute—Membrane Interactions
Source: Membranes (Basel). 2023 Aug 19;13(8):743. doi: 10.3390/membranes13080743 (PMC10456375; doi:10.3390/membranes13080743)
Supplement: Supplementary file 1 [file membranes-13-00743-s001.zip]

Archive with 1 entries (1 files):
- membranes-2484235-supplementary.pdf
